# Supplementary material for: Elovl7 sensitizes podocytes to ferroptosis in podocytopathy by elongating polyunsaturated fatty acids
Source: Cell Death Dis. 2025 Nov 24;16(1):857. doi: 10.1038/s41419-025-08144-4 (PMC12644464; doi:10.1038/s41419-025-08144-4)
Supplement: Supplementary file 9 — Table S1 [file 41419_2025_8144_MOESM9_ESM.xlsx]

## Sheet: Sheet1
Table S1. List of genesets from different cell death pathways
Apoptosis	Casp9	Casp8	Casp7	Casp6	Casp3	Diablo	Chuk	Prkar2b	Tnf	Tnfsf10
	Birc3	Ppp3r2	Ppp3cc	Ppp3r1	Myd88	Fadd	Ripk1	Bad	Irak4	Bid
	Bax	Ikbkb	Il1a	Akt1	Akt2	Tnfrsf1a	Akt3	Chp2	Atm	Endog
	Nfkb1	Nfkbia	Capn2	Pik3r5	Ikbkg	Capn1	Il3ra	Rela	Endod1	Apaf1
	Prkx	Csf2rb	Traf2	Ngf	Map3k14	Il1rap	Il1b	Irak2	Il1r1	Irak1
	Tradd	Pik3r3	Birc2	Irak3	Prkaca	Prkacb	Ppp3cb	Trp53	Ppp3ca	Pik3ca
	Pik3cb	Fas	Dffa	Cycs	Dffb	Pik3cd	Prkar1a	Fasl	Prkar2a	Prkar1b
	Exog	Pik3cg	Aifm1	Ntrk1	Pik3r1	Pik3r2	Chp1
Necroptosis	Tnfrsf1a	Tradd	Traf2	Traf5	Ripk1	Ripk3	Birc2	Birc3	Xiap	Rbck1
	Rnf31	Sharpin	Spata2	Spata2l	Cyld	Cflar	Ripk3	Cybb	Camk2d	Camk2g
	Camk2b	Camk2a	Ppid	Vdac1	Vdac2	Vdac3	Glud1	Glul	Pygm	Pygb
	Pygl	Fth1	Ftl1	Pla2g4e	Pla2g4a	Pla2g4b	Pla2g4c	Pla2g4f	Alox15	Capn1
	Capn2	Smpd1	Pgam5	Dnm1l	Nlrp3	Pycard	Casp1	Il1b	Chmp2a	Chmp2b
	Chmp3	Chmp4b	Chmp4c	Chmp6	Vps4b	Vps4a	Chmp1b	Chmp1a	Chmp5	Chmp7
	Trpm7	Il1a	Il33	Hmgb1	Tnfsf10	Faf1	Ifng	Jak1	Jak2	Jak3
	Tyk2	Stat1	Stat2	Stat3	Stat4	Stat5a	Stat5b	Stat6	Irf9	Eif2ak2
	Tlr4	Tirp	Trif	Ticam2	Ticam1	Tlr3	Zbp1	Usp21	Sqstm1	Parp1
	Aifm1	H2al2a	H2al1m	Ppia
Ferroptosis	Trp53	Acsl1	Acsl4	Acsl6	Acsl5	Lpcat3	Alox15	Sat1	Sat2	Trf
	Tfrc	Steap3	Slc11a2	Slc39a8	Slc39a14	Pcbp2	Slc40a1	Cp	Pcbp1	Fth1
	Ftl1	Map1lc3a	Map1lc3b	Atg5	Atg7	Ncoa4	Prnp	Hmox1	Vdac2	Vdac3
	Cybb
Pyroptosis	Aim2	Casp1	Casp3	Casp4	Casp6	Casp8	Casp9	Gpx4	Gsdma	Gsdmc
	Gsdme	Il18	Il1b	Il6	Nlrc4	Nlrp2	Nlrp3	Nlrp6	Nod1	Nod2
	Pjvk	Plcg1	Prkaca	Pycard	Scaf11	Tirap	Tnf
Cellcycle	Cdc16	Cdc7	Cdc45	Gadd45b	Dbf4	Anapc1	Crebbp	Mdm2	Abl1	Smc1b
	Gadd45g	Atm	Atr	Anapc7	Rbl2	Anapc5	Rbl1	Myc	Cdc14b	Smc1a
	Cdc14a	Tgfb2	Tgfb1	Gadd45a	Stag1	Plk1	Rbx1	Stag2	Tgfb3	Mcm4
	Orc6	Ccnd1	Mad1l1	Mcm3	Mcm6	Mcm5	Ywhab	Ccna2	Mcm7	Bub1
	Chek1	Wee2	Mcm2	Pttg1	Cdc27	Cdc25b	Cdc25c	Cdc25a	Cdc6	Cdc20
	Bub3	Ywhaz	Ccnd2	Ywhah	Ccnb1	Ywhag	Ywhae	Ccne1	Orc3	Ccnd3
	Sfn	E2f1	Tfdp1	Zbtb17	Cdk1	Espl1	Anapc10	Rad21	Bub1b	Anapc11
	Rb1	Skp2	Cul1	Smad3	Smad4	Anapc2	Tfdp2	Prkdc	Mad2l1	Anapc4
	Smad2	Ywhaq	Chek2	Cdc23	Ep300	Gsk3b	Cdkn2a	Cdkn1c	Cdkn1b	Cdkn1a
	Cdkn2d	Cdkn2b	Cdkn2c	Fzr1	Smc3	Anapc13	Pcna	Ttk	Pkmyt1	Cdk2
	Cdc26	E2f5	Cdk4	Wee1	E2f4	E2f3	E2f2	Orc1	Orc2	Ccne2
	Cdk6	Orc4	Ccnb2	Cdk7	Mad2l2	Orc5	Hdac1	Hdac2	Ccnh	Ccnb3
P53.signaling	Casp9	Casp8	Tsc2	Igf1	Cdk1	Gadd45b	Rchy1	Zmat3	Rrm2b	Adgrb1
	Trp73	Serpinb5	Ppm1d	Bid	Mdm4	Bax	Casp3	Pmaip1	Pidd1	Cop1
	Perp	Ei24	Atm	Atr	Chek2	Apaf1	Cdkn2a	Bbc3	Gadd45a	Tnfrsf10b
	Ccnd1	Cd82	Pten	Cdk2	Chek1	Cdk4	Serpine1	Trp53	Ccne2	Fas
	Cdk6	Cycs	Steap3	Ccnb2	Ccnd2	Shisa5	Ccnb1	Ccng1	Ccne1	Ccnb3
	Thbs1	Ccng2	Ccnd3
