# Supplementary material for: Elovl7 sensitizes podocytes to ferroptosis in podocytopathy by elongating polyunsaturated fatty acids
Source: Cell Death Dis. 2025 Nov 24;16(1):857. doi: 10.1038/s41419-025-08144-4 (PMC12644464; doi:10.1038/s41419-025-08144-4)
Supplement: Supplementary file 10 — Table S2 [file 41419_2025_8144_MOESM10_ESM.xlsx]

## Sheet: Sheet1
Table S2. List of primer sequences for qRT-PCR
Target genes	Primer sequence (5' to 3')
Acsl4	Forward: CCTGAGGGGCTTGAAATTCAC Reverse: GTTGGTCTACTTGGAGGAACG
Lpcat3	Forward: GACGGGGACATGGGAGAGA Reverse: GTAAAACAGAGCCAACGGGTAG
Alox15	Forward: GCTGTTTGTGAGAGTGCAGAA Reverse: AGGGGAACGTGTACTCCGAT
Ptgs2	Forward: TTCAACACACTCTATCACTGGC Reverse: AGAAGCGTTTGCGGTACTCAT
Gpx4	Forward: GATGGAGCCCATTCCTGAACC Reverse: CCCTGTACTTATCCAGGCAGA
Slc7a11	Forward: GGCACCGTCATCGGATCAG Reverse: CTCCACAGGCAGACCAGAAAA
Plin2	Forward: GACCTTGTGTCCTCCGCTTAT Reverse: CAACCGCAATTTGTGGCTC
Dgat1	Forward: TCCGTCCAGGGTGGTAGTG Reverse: TGAACAAAGAATCTTGCAGACGA
Dgat2	Forward: GCGCTACTTCCGAGACTACTT Reverse: GGGCCTTATGCCAGGAAACT
Fasn	Forward: GGAGGTGGTGATAGCCGGTAT Reverse: TGGGTAATCCATAGAGCCCAG
Fads1	Forward: AGCACATGCCATACAACCATC Reverse: TTTCCGCTGAACCACAAAATAGA
Fads2	Forward: AAGGGAGGTAACCAGGGAGAG Reverse: CCGCTGGGACCATTTGGTAA
Actb	Forward: TGCTGTCCCTGTATGCCTCTG Reverse: TGATGTCACGCACGATTTCC
