# Supplementary material for: Elovl7 sensitizes podocytes to ferroptosis in podocytopathy by elongating polyunsaturated fatty acids
Source: Cell Death Dis. 2025 Nov 24;16(1):857. doi: 10.1038/s41419-025-08144-4 (PMC12644464; doi:10.1038/s41419-025-08144-4)
Supplement: Supplementary file 11 — Table S3 [file 41419_2025_8144_MOESM11_ESM.xlsx]

## Sheet: Sheet1
Table S3. Clinical information of samples included in the study
Samples	Age	Gender	eGFR（mL/min/1.73 m2）	Serum creatinine（μmol/L）	Proteinuria(g/24h）	Study
FSGS 1	21	male	135.7	68	1.6	sn-RNA seq
FSGS 2	49	male	96.1	79	2.9	sn-RNA seq
FSGS 3	37	male	132.1	63	5.7	sn-RNA seq
MCD 1	16	male	141	69	3.4	sn-RNA seq
MCD 2	16	male	126.1	76	10.2	sn-RNA seq
MCD 3	24	male	103.5	84	14.7	sn-RNA seq
OBN1	31	female	116.4	61	1.32	sn-RNA seq
OBN2	48	male	102.55	76	0.83	sn-RNA seq
OBN3	37	male	113.28	72	0.84	sn-RNA seq
Control 1	32	male	100.3	82	/	sn-RNA seq
Control 2	23	male	115.4	77	/	sn-RNA seq
Control 3	37	male	97.5	82	/	sn-RNA seq
